# Supplementary material for: Advances and Challenges in Immunotherapy for Metastatic Uveal Melanoma: Clinical Strategies and Emerging Targets
Source: J Clin Med. 2025 Jul 19;14(14):5137. doi: 10.3390/jcm14145137 (PMC12295115; doi:10.3390/jcm14145137)
Supplement: Supplementary file 1 [file jcm-14-05137-s001.zip]

Archive with 1 entries (1 files):
- jcm-3694422-supplementary.pdf
